# Supplementary material for: Cytogenetic and taxonomic studies of some legless mealybugs (Homoptera, Coccinea, Pseudococcidae)
Source: Comp Cytogenet. 2016 Nov 4;10(4):587–601. doi: 10.3897/CompCytogen.v10i4.10503 (PMC5240511; doi:10.3897/CompCytogen.v10i4.10503)
Supplement: XML Treatment for Antonina graminis [file CompCytogen.v10i4.10503-treatment1.xml]

<!DOCTYPE tp:taxon-treatment
  PUBLIC "-//TaxonX//DTD Taxonomic Treatment Publishing DTD v0 20100105//EN" "tax-treatment-NSO.dtd">
<tp:taxon-treatment xmlns:tp="http://www.plazi.org/taxpub"><tp:treatment-meta><kwd-group><label>Taxon classification</label><kwd><named-content content-type="kingdom">Animalia</named-content></kwd><kwd><named-content content-type="order">Hemiptera</named-content></kwd><kwd><named-content content-type="family">Pseudococcidae</named-content></kwd></kwd-group><mixed-citation publication-type="journal"><person-group><name><surname>Gavrilov-Zimin</surname><given-names>Ilya A.</given-names></name></person-group><article-title>Cytogenetic and taxonomic studies of some legless mealybugs (<tp:taxon-name><tp:taxon-name-part taxon-name-part-type="suborder">Homoptera</tp:taxon-name-part></tp:taxon-name>, <tp:taxon-name><tp:taxon-name-part taxon-name-part-type="infraorder">Coccinea</tp:taxon-name-part></tp:taxon-name>, <tp:taxon-name><tp:taxon-name-part taxon-name-part-type="family">Pseudococcidae</tp:taxon-name-part></tp:taxon-name>)</article-title><source>Comp Cytogenet</source><day>4</day><month>11</month><year>2016</year><volume>10</volume><issue>4</issue><fpage>587</fpage><lpage>601</lpage><pub-id pub-id-type="doi">10.3897/CompCytogen.v10i4.10503</pub-id></mixed-citation></tp:treatment-meta><tp:nomenclature><tp:taxon-name>
              <tp:taxon-name-part taxon-name-part-type="genus">Antonina</tp:taxon-name-part>
              <tp:taxon-name-part taxon-name-part-type="species">graminis</tp:taxon-name-part>
            </tp:taxon-name><tp:taxon-authority>(Maskell, 1897)</tp:taxon-authority></tp:nomenclature><tp:treatment-sec sec-type="material" id="SECID0ERLAC"><title>Material.</title><p>K 1109, Morocco, 10 km South of Ouarzazate, oasis Fint, under leaf sheathes of undetermined <tp:taxon-name><tp:taxon-name-part taxon-name-part-type="family">Poaceae</tp:taxon-name-part></tp:taxon-name> grass, 28.IX.2013, Ilya Gavrilov-Zimin.</p></tp:treatment-sec><tp:treatment-sec sec-type="Cytogenetic data" id="SECID0E3LAC"><title>Cytogenetic data.</title><p>The chromosome number (2n = 16) of this widely distributed species and its parthenogenetic reproduction were reported for the first time in the book of <xref ref-type="bibr" rid="B11">McKenzie (1967)</xref> as unpublished data of “Brown, Beardsley, DeLotto, and Nur” without any other details. Many years later in the review of the chromosome numbers of mealybugs (<xref ref-type="bibr" rid="B13">Nur et al. 1987</xref>) these data were repeated with the designation of the collecting country “Jamaica”. Moreover, <xref rid="B14" ref-type="bibr">Parida and Moharana (1982)</xref> reported the same chromosome number based on material from India, but without designation of the mode of reproduction. Unfortunately all the above mentioned publications did not include the karyotype photos. During the current study the gravid females of <italic><tp:taxon-name><tp:taxon-name-part taxon-name-part-type="genus">Antonina</tp:taxon-name-part> <tp:taxon-name-part taxon-name-part-type="species">graminis</tp:taxon-name-part></tp:taxon-name></italic> from Morocco (above mentioned locality), from Indonesian part of New Guinea (vicinity of Manokwari) and Malaysian Borneo (Sabah, vicinity of Kinabalu National park) have been examined. In all these series the male embryos (with heterochromatinization) were not detected, i.e. the reproduction in the studied populations was obligate thelytokous. It worth mentioning that the females do have a spermatheca attached to the base of the unpaired oviduct, but without sperm bundles inside. The counting of the chromosomes appeared possible only in the material from Morocco, 2n = 16 (Fig. <xref ref-type="fig" rid="F1">1a</xref>).</p><!--PageBreak--></tp:treatment-sec><tp:treatment-sec><!--Section generated to contain objects referenced in tp:taxon-treatment.--><fig id="F1" position="float" orientation="portrait"><label>Figure 1.</label><caption><p>Embryonic cells and chromosomes of species of the genus <italic><tp:taxon-name><tp:taxon-name-part taxon-name-part-type="genus">Antonina</tp:taxon-name-part></tp:taxon-name></italic>. <bold>a</bold> <italic><tp:taxon-name><tp:taxon-name-part taxon-name-part-type="genus">Antonina</tp:taxon-name-part> <tp:taxon-name-part taxon-name-part-type="species">graminis</tp:taxon-name-part></tp:taxon-name></italic>, 2n = 16 <bold>b–c</bold> <italic><tp:taxon-name><tp:taxon-name-part taxon-name-part-type="genus">Antonina</tp:taxon-name-part> <tp:taxon-name-part taxon-name-part-type="species">diversiglandulosa</tp:taxon-name-part></tp:taxon-name></italic> sp. n. <bold>b</bold> karyotype, 2n = 20 <bold>c</bold> cells of male embryo with heterochromatinization of paternal set of chromosomes [arrows]) <bold>d</bold> <italic><tp:taxon-name><tp:taxon-name-part taxon-name-part-type="genus">Antonina</tp:taxon-name-part> <tp:taxon-name-part taxon-name-part-type="species">pretiosa</tp:taxon-name-part></tp:taxon-name></italic>, 2n = 24 <bold>e</bold> <italic><tp:taxon-name><tp:taxon-name-part taxon-name-part-type="genus">Antonina</tp:taxon-name-part> <tp:taxon-name-part taxon-name-part-type="species">purpurea</tp:taxon-name-part></tp:taxon-name></italic>, 2n = 12 <bold>f–h</bold> <italic><tp:taxon-name><tp:taxon-name-part taxon-name-part-type="genus">Antonina</tp:taxon-name-part> <tp:taxon-name-part taxon-name-part-type="species">thaiensis</tp:taxon-name-part></tp:taxon-name></italic> (<bold>f</bold> karyotype, 2n = 22 <bold>g</bold> karyotype with 2 B chromosomes [arrow] <bold>h</bold> B chromosomes in male embryo). Bar: 10 µm.</p></caption><graphic xmlns:xlink="http://www.w3.org/1999/xlink" xlink:href="CompCytogen-010-587-g001.jpg" position="float" orientation="portrait" xlink:type="simple" id="oo_109531.jpg"/></fig></tp:treatment-sec><ref-list><ref id="B11"><mixed-citation xmlns:xlink="http://www.w3.org/1999/xlink" xlink:type="simple">
          <person-group><name name-style="western"><surname>McKenzie</surname><given-names>HL</given-names></name></person-group> (<year>1967</year>) <source>Mealybugs of California with taxonomy, biology and control of North American species (<tp:taxon-name><tp:taxon-name-part taxon-name-part-type="suborder">Homoptera</tp:taxon-name-part></tp:taxon-name>: <tp:taxon-name><tp:taxon-name-part taxon-name-part-type="superfamily">Coccoidea</tp:taxon-name-part></tp:taxon-name>: <tp:taxon-name><tp:taxon-name-part taxon-name-part-type="family">Pseudococcidae</tp:taxon-name-part></tp:taxon-name>).</source> <publisher-name>University California Press</publisher-name>, <publisher-loc>Berkeley</publisher-loc> &amp; <publisher-loc>Los Angeles</publisher-loc>, <size units="page">525 pp</size>.</mixed-citation></ref><ref id="B13"><mixed-citation xmlns:xlink="http://www.w3.org/1999/xlink" xlink:type="simple">
          <person-group><name name-style="western"><surname>Nur</surname><given-names>U</given-names></name><name name-style="western"><surname>Brown</surname><given-names>SW</given-names></name><name name-style="western"><surname>Beardsley</surname><given-names>JW</given-names></name></person-group> (<year>1987</year>) <article-title>Evolution of chromosome number in mealybugs (<tp:taxon-name><tp:taxon-name-part taxon-name-part-type="family">Pseudococcidae</tp:taxon-name-part></tp:taxon-name>: <tp:taxon-name><tp:taxon-name-part taxon-name-part-type="suborder">Homoptera</tp:taxon-name-part></tp:taxon-name>).</article-title> <source>Genetica</source> <volume>74</volume>: <fpage>53</fpage>–<lpage>60</lpage>. doi: <ext-link xlink:type="simple" ext-link-type="doi" xlink:href="10.1007/BF00055094">10.1007/BF00055094</ext-link></mixed-citation></ref><ref id="B14"><mixed-citation xmlns:xlink="http://www.w3.org/1999/xlink" xlink:type="simple">
          <person-group><name name-style="western"><surname>Parida</surname><given-names>BB</given-names></name><name name-style="western"><surname>Moharana</surname><given-names>S</given-names></name></person-group> (<year>1982</year>) <article-title>Studies on the chromosome constitution in 42 species of scale insects (<tp:taxon-name><tp:taxon-name-part taxon-name-part-type="superfamily">Coccoidea</tp:taxon-name-part></tp:taxon-name>: <tp:taxon-name><tp:taxon-name-part taxon-name-part-type="suborder">Homoptera</tp:taxon-name-part></tp:taxon-name>) from India.</article-title> <source>Chromosome Information Service (Tokyo)</source> <volume>32</volume>: <fpage>18</fpage>–<lpage>20</lpage>.</mixed-citation></ref></ref-list></tp:taxon-treatment>
