# Supplementary material for: Cytogenetic and taxonomic studies of some legless mealybugs (Homoptera, Coccinea, Pseudococcidae)
Source: Comp Cytogenet. 2016 Nov 4;10(4):587–601. doi: 10.3897/CompCytogen.v10i4.10503 (PMC5240511; doi:10.3897/CompCytogen.v10i4.10503)
Supplement: XML Treatment for Antonina diversiglandulosa [file CompCytogen.v10i4.10503-treatment2.xml]

<!DOCTYPE tp:taxon-treatment
  PUBLIC "-//TaxonX//DTD Taxonomic Treatment Publishing DTD v0 20100105//EN" "tax-treatment-NSO.dtd">
<tp:taxon-treatment xmlns:tp="http://www.plazi.org/taxpub"><tp:treatment-meta><kwd-group><label>Taxon classification</label><kwd><named-content content-type="kingdom">Animalia</named-content></kwd><kwd><named-content content-type="order">Hemiptera</named-content></kwd><kwd><named-content content-type="family">Pseudococcidae</named-content></kwd></kwd-group><mixed-citation publication-type="journal"><person-group><name><surname>Gavrilov-Zimin</surname><given-names>Ilya A.</given-names></name></person-group><article-title>Cytogenetic and taxonomic studies of some legless mealybugs (<tp:taxon-name><tp:taxon-name-part taxon-name-part-type="suborder">Homoptera</tp:taxon-name-part></tp:taxon-name>, <tp:taxon-name><tp:taxon-name-part taxon-name-part-type="infraorder">Coccinea</tp:taxon-name-part></tp:taxon-name>, <tp:taxon-name><tp:taxon-name-part taxon-name-part-type="family">Pseudococcidae</tp:taxon-name-part></tp:taxon-name>)</article-title><source>Comp Cytogenet</source><day>4</day><month>11</month><year>2016</year><volume>10</volume><issue>4</issue><fpage>587</fpage><lpage>601</lpage><pub-id pub-id-type="doi">10.3897/CompCytogen.v10i4.10503</pub-id></mixed-citation></tp:treatment-meta><tp:nomenclature><tp:taxon-name>
              <tp:taxon-name-part taxon-name-part-type="genus">Antonina</tp:taxon-name-part>
              <tp:taxon-name-part taxon-name-part-type="species">diversiglandulosa</tp:taxon-name-part>
              <object-id xmlns:xlink="http://www.w3.org/1999/xlink" content-type="zoobank" xlink:type="simple">http://zoobank.org/B6345E97-0876-4503-BD82-1F9A2170BD63</object-id>
            </tp:taxon-name><tp:taxon-status xmlns:xlink="http://www.w3.org/1999/xlink" xlink:type="simple">sp. n.</tp:taxon-status><xref ref-type="fig" rid="F2">Figs 2</xref><xref ref-type="fig" rid="F3">, 3</xref></tp:nomenclature><tp:treatment-sec sec-type="material" id="SECID0EJOAC"><title>Material.</title><p>Holotype, K 1168, Southern Thailand, about 2 km E of Ranong city, under the leaf sheathes of bamboo, 26.XI.2013, Ilya Gavrilov-Zimin, female in a black circle. Paratypes: female on the same slide and 7 females on other slides, all with the same collecting data.</p></tp:treatment-sec><tp:treatment-sec sec-type="description" id="SECID0EOOAC"><title>Description.</title><p>Female. Body broadly oval, up to 3 mm long, sclerotized in mature females (especially posterior segment of abdomen), totally enclosed in thin wax sac. Antennae 2-segmented. Legs totally absent. Anal apparatus located inside long anal tube; anal ring with 6 long setae, each longer than anal tube. Both pairs of ostioles absent. Circulus absent. Multilocular pores of two sizes: larger pores (about 10 µm in diameter) forming band along body margin except several posterior segments; smaller pores (about 6 µm in diameter) forming transverse rows on posterior abdominal sternites IV-VII. Trilocular pores (about 3 µm in diameter) and simple discoidal pores (about 2 µm in diameter) numerous and scattered all over the body surface; trilocular pores which are located inside spiracle atrium are slightly smaller than other trilocular pores. Discoidal pores of irregular structure and size (5-10 µm in diameter) forming two symmetrical groups behind posterior spiracles on abdominal sternites II-VII. Tubular ducts slightly variable in length (being more or less similar with diameter of large multilocular pores), scattered over both body sides. Short flagellate setae sparsely scattered on all segments of body.</p><p>Males and morphology of larvae unknown.</p><fig id="F2" position="float" orientation="portrait"><label>Figure 2.</label><caption><p>
          <italic><tp:taxon-name><tp:taxon-name-part taxon-name-part-type="genus">Antonina</tp:taxon-name-part> <tp:taxon-name-part taxon-name-part-type="species">diversiglandulosa</tp:taxon-name-part></tp:taxon-name></italic> sp. n., holotype.</p></caption><graphic xmlns:xlink="http://www.w3.org/1999/xlink" xlink:href="CompCytogen-010-587-g002.jpg" position="float" orientation="portrait" xlink:type="simple" id="oo_109532.jpg"/></fig><fig id="F3" position="float" orientation="portrait"><label>Figure 3.</label><caption><p>
          <italic><tp:taxon-name><tp:taxon-name-part taxon-name-part-type="genus">Antonina</tp:taxon-name-part> <tp:taxon-name-part taxon-name-part-type="species">diversiglandulosa</tp:taxon-name-part></tp:taxon-name></italic> sp. n., paratype, prepared mature ovoviviparous female with several fully developed larvae inside the body.</p></caption><graphic xmlns:xlink="http://www.w3.org/1999/xlink" xlink:href="CompCytogen-010-587-g003.jpg" position="float" orientation="portrait" xlink:type="simple" id="oo_109533.jpg"/></fig></tp:treatment-sec><tp:treatment-sec sec-type="comments" id="SECID0EDAAE"><title>Comments.</title><p>The Oriental species of <italic><tp:taxon-name><tp:taxon-name-part taxon-name-part-type="genus">Antonina</tp:taxon-name-part></tp:taxon-name></italic> were recently revised by <xref ref-type="bibr" rid="B15">Williams (2004)</xref> who provided a good identification key. The new species is similar to <italic><tp:taxon-name><tp:taxon-name-part taxon-name-part-type="genus">Antonina</tp:taxon-name-part> <tp:taxon-name-part taxon-name-part-type="species">vietnamensis</tp:taxon-name-part></tp:taxon-name></italic> Williams, 2004 that also has multilocular pores of two sizes (in contrast to all other Oriental species). However, <italic><tp:taxon-name><tp:taxon-name-part taxon-name-part-type="genus">Antonina</tp:taxon-name-part> <tp:taxon-name-part taxon-name-part-type="species">diversiglandulosa</tp:taxon-name-part></tp:taxon-name></italic> sp. n. differs in having many more large groups of irregular pores located behind spiracles on abdominal sternites II-VII (in contrast to compact groups in <italic><tp:taxon-name><tp:taxon-name-part taxon-name-part-type="genus">Antonina</tp:taxon-name-part> <tp:taxon-name-part taxon-name-part-type="species">vietnamensis</tp:taxon-name-part></tp:taxon-name></italic> located on sternites II and III only) and in the absence of circulus. In the neighboring Palaearctic fauna, two-sized multilocular pores are known in <italic><tp:taxon-name><tp:taxon-name-part taxon-name-part-type="genus">Antonina</tp:taxon-name-part> <tp:taxon-name-part taxon-name-part-type="species">vera</tp:taxon-name-part></tp:taxon-name></italic> Borchsenius, 1956 only (<xref rid="B3" ref-type="bibr">Danzig and Gavrilov-Zimin 2015</xref>), but this species differs from <italic><tp:taxon-name><tp:taxon-name-part taxon-name-part-type="genus">Antonina</tp:taxon-name-part> <tp:taxon-name-part taxon-name-part-type="species">diversiglandulosa</tp:taxon-name-part></tp:taxon-name></italic> sp. n. in the total absence of irregular pores.</p></tp:treatment-sec><tp:treatment-sec sec-type="etymology" id="SECID0EKCAE"><title>Etymology.</title><p>The new species name is derived from two Latin words: “diversus” and “glandula”.</p></tp:treatment-sec><tp:treatment-sec sec-type="Cytogenetic data" id="SECID0EPCAE"><title>Cytogenetic data.</title><p>Lecanoid heterochromatinization; 2n = 20 (Fig. <xref ref-type="fig" rid="F1">1b–c</xref>).</p></tp:treatment-sec><tp:treatment-sec><!--Section generated to contain objects referenced in tp:taxon-treatment.--><fig id="F1" position="float" orientation="portrait"><label>Figure 1.</label><caption><p>Embryonic cells and chromosomes of species of the genus <italic><tp:taxon-name><tp:taxon-name-part taxon-name-part-type="genus">Antonina</tp:taxon-name-part></tp:taxon-name></italic>. <bold>a</bold> <italic><tp:taxon-name><tp:taxon-name-part taxon-name-part-type="genus">Antonina</tp:taxon-name-part> <tp:taxon-name-part taxon-name-part-type="species">graminis</tp:taxon-name-part></tp:taxon-name></italic>, 2n = 16 <bold>b–c</bold> <italic><tp:taxon-name><tp:taxon-name-part taxon-name-part-type="genus">Antonina</tp:taxon-name-part> <tp:taxon-name-part taxon-name-part-type="species">diversiglandulosa</tp:taxon-name-part></tp:taxon-name></italic> sp. n. <bold>b</bold> karyotype, 2n = 20 <bold>c</bold> cells of male embryo with heterochromatinization of paternal set of chromosomes [arrows]) <bold>d</bold> <italic><tp:taxon-name><tp:taxon-name-part taxon-name-part-type="genus">Antonina</tp:taxon-name-part> <tp:taxon-name-part taxon-name-part-type="species">pretiosa</tp:taxon-name-part></tp:taxon-name></italic>, 2n = 24 <bold>e</bold> <italic><tp:taxon-name><tp:taxon-name-part taxon-name-part-type="genus">Antonina</tp:taxon-name-part> <tp:taxon-name-part taxon-name-part-type="species">purpurea</tp:taxon-name-part></tp:taxon-name></italic>, 2n = 12 <bold>f–h</bold> <italic><tp:taxon-name><tp:taxon-name-part taxon-name-part-type="genus">Antonina</tp:taxon-name-part> <tp:taxon-name-part taxon-name-part-type="species">thaiensis</tp:taxon-name-part></tp:taxon-name></italic> (<bold>f</bold> karyotype, 2n = 22 <bold>g</bold> karyotype with 2 B chromosomes [arrow] <bold>h</bold> B chromosomes in male embryo). Bar: 10 µm.</p></caption><graphic xmlns:xlink="http://www.w3.org/1999/xlink" xlink:href="CompCytogen-010-587-g001.jpg" position="float" orientation="portrait" xlink:type="simple" id="oo_109531.jpg"/></fig></tp:treatment-sec><ref-list><ref id="B15"><mixed-citation xmlns:xlink="http://www.w3.org/1999/xlink" xlink:type="simple">
          <person-group><name name-style="western"><surname>Williams</surname><given-names>DJ</given-names></name></person-group> (<year>2004</year>) <source>Mealybugs of southern Asia</source>. <publisher-loc>Kuala Lumpur</publisher-loc>, <size units="page">896 pp</size>.</mixed-citation></ref><ref id="B3"><mixed-citation xmlns:xlink="http://www.w3.org/1999/xlink" xlink:type="simple">
          <person-group><name name-style="western"><surname>Danzig</surname><given-names>EM</given-names></name><name name-style="western"><surname>Gavrilov-Zimin</surname><given-names>IA</given-names></name></person-group> (<year>2015</year>) <source>Palaearctic mealybugs (<tp:taxon-name><tp:taxon-name-part taxon-name-part-type="suborder">Homoptera</tp:taxon-name-part></tp:taxon-name>: <tp:taxon-name><tp:taxon-name-part taxon-name-part-type="infraorder">Coccinea</tp:taxon-name-part></tp:taxon-name>: <tp:taxon-name><tp:taxon-name-part taxon-name-part-type="family">Pseudococcidae</tp:taxon-name-part></tp:taxon-name>). Part 2. Subfamily <tp:taxon-name><tp:taxon-name-part taxon-name-part-type="subfamily">Pseudococcinae</tp:taxon-name-part></tp:taxon-name>.</source> <publisher-name>ZIN RAS</publisher-name>, <publisher-loc>St. Petersburg</publisher-loc>, <size units="page">619 pp</size>. [<source>Fauna of Russia and neighbouring countries</source>. <series>New series</series>, No. 149. <tp:taxon-name><tp:taxon-name-part taxon-name-part-type="class">Insecta</tp:taxon-name-part></tp:taxon-name>: <tp:taxon-name><tp:taxon-name-part taxon-name-part-type="order">Hemiptera</tp:taxon-name-part></tp:taxon-name>: Arthroidignatha]</mixed-citation></ref></ref-list></tp:taxon-treatment>
