# Supplementary material for: Cytogenetic and taxonomic studies of some legless mealybugs (Homoptera, Coccinea, Pseudococcidae)
Source: Comp Cytogenet. 2016 Nov 4;10(4):587–601. doi: 10.3897/CompCytogen.v10i4.10503 (PMC5240511; doi:10.3897/CompCytogen.v10i4.10503)
Supplement: XML Treatment for Antonina purpurea [file CompCytogen.v10i4.10503-treatment4.xml]

<!DOCTYPE tp:taxon-treatment
  PUBLIC "-//TaxonX//DTD Taxonomic Treatment Publishing DTD v0 20100105//EN" "tax-treatment-NSO.dtd">
<tp:taxon-treatment xmlns:tp="http://www.plazi.org/taxpub"><tp:treatment-meta><kwd-group><label>Taxon classification</label><kwd><named-content content-type="kingdom">Animalia</named-content></kwd><kwd><named-content content-type="order">Hemiptera</named-content></kwd><kwd><named-content content-type="family">Pseudococcidae</named-content></kwd></kwd-group><mixed-citation publication-type="journal"><person-group><name><surname>Gavrilov-Zimin</surname><given-names>Ilya A.</given-names></name></person-group><article-title>Cytogenetic and taxonomic studies of some legless mealybugs (<tp:taxon-name><tp:taxon-name-part taxon-name-part-type="suborder">Homoptera</tp:taxon-name-part></tp:taxon-name>, <tp:taxon-name><tp:taxon-name-part taxon-name-part-type="infraorder">Coccinea</tp:taxon-name-part></tp:taxon-name>, <tp:taxon-name><tp:taxon-name-part taxon-name-part-type="family">Pseudococcidae</tp:taxon-name-part></tp:taxon-name>)</article-title><source>Comp Cytogenet</source><day>4</day><month>11</month><year>2016</year><volume>10</volume><issue>4</issue><fpage>587</fpage><lpage>601</lpage><pub-id pub-id-type="doi">10.3897/CompCytogen.v10i4.10503</pub-id></mixed-citation></tp:treatment-meta><tp:nomenclature><tp:taxon-name>
              <tp:taxon-name-part taxon-name-part-type="genus">Antonina</tp:taxon-name-part>
              <tp:taxon-name-part taxon-name-part-type="species">purpurea</tp:taxon-name-part>
            </tp:taxon-name><tp:taxon-authority>Signoret, 1872</tp:taxon-authority></tp:nomenclature><tp:treatment-sec sec-type="material" id="SECID0EQFAE"><title>Material.</title><p>K 1205, France, Alpes-de-Haute-Provence, Moustiers-Sainte-Marie, on underground stems of undetermined <tp:taxon-name><tp:taxon-name-part taxon-name-part-type="family">Poaceae</tp:taxon-name-part></tp:taxon-name> grass (probably <italic><tp:taxon-name><tp:taxon-name-part taxon-name-part-type="genus">Agropyron</tp:taxon-name-part></tp:taxon-name></italic> sp.), 1.V.2014, Ilya Gavrilov-Zimin.</p></tp:treatment-sec><tp:treatment-sec sec-type="Cytogenetic data" id="SECID0ECGAE"><title>Cytogenetic data.</title><p>Lecanoid heterochromatinization; 2n = 12 (Fig. <xref ref-type="fig" rid="F1">1e</xref>).</p></tp:treatment-sec><tp:treatment-sec><!--Section generated to contain objects referenced in tp:taxon-treatment.--><fig id="F1" position="float" orientation="portrait"><label>Figure 1.</label><caption><p>Embryonic cells and chromosomes of species of the genus <italic><tp:taxon-name><tp:taxon-name-part taxon-name-part-type="genus">Antonina</tp:taxon-name-part></tp:taxon-name></italic>. <bold>a</bold> <italic><tp:taxon-name><tp:taxon-name-part taxon-name-part-type="genus">Antonina</tp:taxon-name-part> <tp:taxon-name-part taxon-name-part-type="species">graminis</tp:taxon-name-part></tp:taxon-name></italic>, 2n = 16 <bold>b–c</bold> <italic><tp:taxon-name><tp:taxon-name-part taxon-name-part-type="genus">Antonina</tp:taxon-name-part> <tp:taxon-name-part taxon-name-part-type="species">diversiglandulosa</tp:taxon-name-part></tp:taxon-name></italic> sp. n. <bold>b</bold> karyotype, 2n = 20 <bold>c</bold> cells of male embryo with heterochromatinization of paternal set of chromosomes [arrows]) <bold>d</bold> <italic><tp:taxon-name><tp:taxon-name-part taxon-name-part-type="genus">Antonina</tp:taxon-name-part> <tp:taxon-name-part taxon-name-part-type="species">pretiosa</tp:taxon-name-part></tp:taxon-name></italic>, 2n = 24 <bold>e</bold> <italic><tp:taxon-name><tp:taxon-name-part taxon-name-part-type="genus">Antonina</tp:taxon-name-part> <tp:taxon-name-part taxon-name-part-type="species">purpurea</tp:taxon-name-part></tp:taxon-name></italic>, 2n = 12 <bold>f–h</bold> <italic><tp:taxon-name><tp:taxon-name-part taxon-name-part-type="genus">Antonina</tp:taxon-name-part> <tp:taxon-name-part taxon-name-part-type="species">thaiensis</tp:taxon-name-part></tp:taxon-name></italic> (<bold>f</bold> karyotype, 2n = 22 <bold>g</bold> karyotype with 2 B chromosomes [arrow] <bold>h</bold> B chromosomes in male embryo). Bar: 10 µm.</p></caption><graphic xmlns:xlink="http://www.w3.org/1999/xlink" xlink:href="CompCytogen-010-587-g001.jpg" position="float" orientation="portrait" xlink:type="simple" id="oo_109531.jpg"/></fig></tp:treatment-sec></tp:taxon-treatment>
