# Supplementary material for: Cytogenetic and taxonomic studies of some legless mealybugs (Homoptera, Coccinea, Pseudococcidae)
Source: Comp Cytogenet. 2016 Nov 4;10(4):587–601. doi: 10.3897/CompCytogen.v10i4.10503 (PMC5240511; doi:10.3897/CompCytogen.v10i4.10503)
Supplement: XML Treatment for Chaetococcus bambusae [file CompCytogen.v10i4.10503-treatment6.xml]

<!DOCTYPE tp:taxon-treatment
  PUBLIC "-//TaxonX//DTD Taxonomic Treatment Publishing DTD v0 20100105//EN" "tax-treatment-NSO.dtd">
<tp:taxon-treatment xmlns:tp="http://www.plazi.org/taxpub"><tp:treatment-meta><kwd-group><label>Taxon classification</label><kwd><named-content content-type="kingdom">Animalia</named-content></kwd><kwd><named-content content-type="order">Hemiptera</named-content></kwd><kwd><named-content content-type="family">Pseudococcidae</named-content></kwd></kwd-group><mixed-citation publication-type="journal"><person-group><name><surname>Gavrilov-Zimin</surname><given-names>Ilya A.</given-names></name></person-group><article-title>Cytogenetic and taxonomic studies of some legless mealybugs (<tp:taxon-name><tp:taxon-name-part taxon-name-part-type="suborder">Homoptera</tp:taxon-name-part></tp:taxon-name>, <tp:taxon-name><tp:taxon-name-part taxon-name-part-type="infraorder">Coccinea</tp:taxon-name-part></tp:taxon-name>, <tp:taxon-name><tp:taxon-name-part taxon-name-part-type="family">Pseudococcidae</tp:taxon-name-part></tp:taxon-name>)</article-title><source>Comp Cytogenet</source><day>4</day><month>11</month><year>2016</year><volume>10</volume><issue>4</issue><fpage>587</fpage><lpage>601</lpage><pub-id pub-id-type="doi">10.3897/CompCytogen.v10i4.10503</pub-id></mixed-citation></tp:treatment-meta><tp:nomenclature><tp:taxon-name>
              <tp:taxon-name-part taxon-name-part-type="genus">Chaetococcus</tp:taxon-name-part>
              <tp:taxon-name-part taxon-name-part-type="species">bambusae</tp:taxon-name-part>
            </tp:taxon-name><tp:taxon-authority>(Maskell, 1893)</tp:taxon-authority></tp:nomenclature><tp:treatment-sec sec-type="material" id="SECID0EPJAE"><title>Material.</title><p>K 1172, South Thailand, Phang Nga Province, vicinity of Khura Buri Greenview Resort, under the leaf sheathes of bamboo, 29.XI.2013, Ilya Gavrilov-Zimin.</p></tp:treatment-sec><tp:treatment-sec sec-type="Cytogenetic data" id="SECID0EUJAE"><title>Cytogenetic data.</title><p>
              <xref ref-type="bibr" rid="B13">Nur et al. (1987)</xref> reported 2n = 10 and parthenogenetic reproduction in this species, based on material from Jamaica. I have studied two populations of this species from Southern Thailand (mentioned above) and from Indonesian New Guinea (vicinity of Jayapura) and also was not able to find male embryos. So, the species is clearly thelytokous. As in the other here studied thelytokous species <italic><tp:taxon-name><tp:taxon-name-part taxon-name-part-type="genus">Antonina</tp:taxon-name-part> <tp:taxon-name-part taxon-name-part-type="species">graminis</tp:taxon-name-part></tp:taxon-name></italic>, the <italic><tp:taxon-name><tp:taxon-name-part taxon-name-part-type="genus">Chaetococcus</tp:taxon-name-part> <tp:taxon-name-part taxon-name-part-type="species">bambusae</tp:taxon-name-part></tp:taxon-name></italic> females have a spermatheca at the base of unpaired oviduct, but without sperm bundles inside. The counting of the chromosomes was possible in the material from Thailand only, 2n = 10 (Fig. <xref ref-type="fig" rid="F4">4a</xref>). Also, a lot of embryonal cells (probably cells of bacteriome) were with 20 and with 40 chromosomes (Fig. <xref ref-type="fig" rid="F4">4b–c</xref>).</p><fig id="F4" position="float" orientation="portrait"><label>Figure 4.</label><caption><p>Embryonic cells and chromosomes of <italic><tp:taxon-name><tp:taxon-name-part taxon-name-part-type="genus">Chaetococcus</tp:taxon-name-part> <tp:taxon-name-part taxon-name-part-type="species">bambusae</tp:taxon-name-part></tp:taxon-name></italic>. <bold>a</bold> 2n = 10 <bold>b</bold> 4n = 20 <bold>c</bold> 8n = 40. Bar: 10 µm.</p></caption><graphic xmlns:xlink="http://www.w3.org/1999/xlink" xlink:href="CompCytogen-010-587-g004.jpg" position="float" orientation="portrait" xlink:type="simple" id="oo_109534.jpg"/></fig></tp:treatment-sec><ref-list><ref id="B13"><mixed-citation xmlns:xlink="http://www.w3.org/1999/xlink" xlink:type="simple">
          <person-group><name name-style="western"><surname>Nur</surname><given-names>U</given-names></name><name name-style="western"><surname>Brown</surname><given-names>SW</given-names></name><name name-style="western"><surname>Beardsley</surname><given-names>JW</given-names></name></person-group> (<year>1987</year>) <article-title>Evolution of chromosome number in mealybugs (<tp:taxon-name><tp:taxon-name-part taxon-name-part-type="family">Pseudococcidae</tp:taxon-name-part></tp:taxon-name>: <tp:taxon-name><tp:taxon-name-part taxon-name-part-type="suborder">Homoptera</tp:taxon-name-part></tp:taxon-name>).</article-title> <source>Genetica</source> <volume>74</volume>: <fpage>53</fpage>–<lpage>60</lpage>. doi: <ext-link xlink:type="simple" ext-link-type="doi" xlink:href="10.1007/BF00055094">10.1007/BF00055094</ext-link></mixed-citation></ref></ref-list></tp:taxon-treatment>
