# Supplementary material for: Cytogenetic and taxonomic studies of some legless mealybugs (Homoptera, Coccinea, Pseudococcidae)
Source: Comp Cytogenet. 2016 Nov 4;10(4):587–601. doi: 10.3897/CompCytogen.v10i4.10503 (PMC5240511; doi:10.3897/CompCytogen.v10i4.10503)
Supplement: XML Treatment for Komodesia [file CompCytogen.v10i4.10503-treatment7.xml]

<!DOCTYPE tp:taxon-treatment
  PUBLIC "-//TaxonX//DTD Taxonomic Treatment Publishing DTD v0 20100105//EN" "tax-treatment-NSO.dtd">
<tp:taxon-treatment xmlns:tp="http://www.plazi.org/taxpub"><tp:treatment-meta><kwd-group><label>Taxon classification</label><kwd><named-content content-type="kingdom">Animalia</named-content></kwd><kwd><named-content content-type="order">Hemiptera</named-content></kwd><kwd><named-content content-type="family">Pseudococcidae</named-content></kwd></kwd-group><mixed-citation publication-type="journal"><person-group><name><surname>Gavrilov-Zimin</surname><given-names>Ilya A.</given-names></name></person-group><article-title>Cytogenetic and taxonomic studies of some legless mealybugs (<tp:taxon-name><tp:taxon-name-part taxon-name-part-type="suborder">Homoptera</tp:taxon-name-part></tp:taxon-name>, <tp:taxon-name><tp:taxon-name-part taxon-name-part-type="infraorder">Coccinea</tp:taxon-name-part></tp:taxon-name>, <tp:taxon-name><tp:taxon-name-part taxon-name-part-type="family">Pseudococcidae</tp:taxon-name-part></tp:taxon-name>)</article-title><source>Comp Cytogenet</source><day>4</day><month>11</month><year>2016</year><volume>10</volume><issue>4</issue><fpage>587</fpage><lpage>601</lpage><pub-id pub-id-type="doi">10.3897/CompCytogen.v10i4.10503</pub-id></mixed-citation></tp:treatment-meta><tp:nomenclature><label>Genus</label><tp:taxon-name>
            <tp:taxon-name-part taxon-name-part-type="genus">Komodesia</tp:taxon-name-part>
            <object-id xmlns:xlink="http://www.w3.org/1999/xlink" content-type="zoobank" xlink:type="simple">http://zoobank.org/203E81CE-A5AE-4234-A695-DC68E311EBB1</object-id>
          </tp:taxon-name><tp:taxon-status xmlns:xlink="http://www.w3.org/1999/xlink" xlink:type="simple">gen. n.</tp:taxon-status></tp:nomenclature><tp:treatment-sec sec-type="type species" id="SECID0EYMAE"><title>Type species.</title><p>
            <italic><tp:taxon-name><tp:taxon-name-part taxon-name-part-type="genus">Komodesia</tp:taxon-name-part> <tp:taxon-name-part taxon-name-part-type="species">circuliplurima</tp:taxon-name-part></tp:taxon-name></italic> sp. n.</p></tp:treatment-sec><tp:treatment-sec sec-type="description" id="SECID0EINAE"><title>Description.</title><p>Female. Body elongate oval, sclerotized in mature adult females. Three posterior abdominal segments with lateral lobes. Antennae 2-segmented. Legs totally absent. Clypeolabral shield with anterior projection. Vulva caudally directed. Anal apparatus located inside a short anal tube. Both pairs of ostioles absent. Circuli 5 in number, small, round, all of about the same size. Multilocular pores absent. Trilocular pores present. Simple discoidal pores sparsely scattered over all body surface. Microtubular ducts (“duct like pores”) very short, button shaped, forming two sym<!--PageBreak-->metrical groups on venter from posterior spiracles to abdominal sternite VI. Tubular ducts (all with small collars) present. Dorsal and ventral surface of body covered by minute flagellate setae.</p></tp:treatment-sec><tp:treatment-sec sec-type="comments" id="SECID0EQNAE"><title>Comments.</title><p>The new monotypic genus differs from all other genera of the tribe <tp:taxon-name><tp:taxon-name-part taxon-name-part-type="tribe">Serrolecaniini</tp:taxon-name-part></tp:taxon-name> (and all legless mealybugs) in the presence of very short, button-shaped microtubular ducts in groups behind posterior spiracles and in numerous circuli (5 in number).</p></tp:treatment-sec><tp:treatment-sec sec-type="etymology" id="SECID0E2NAE"><title>Etymology.</title><p>The generic name is after the name of Komodo Island (and appropriate National Park) in vicinity of which the new genus was collected (Fig. <xref ref-type="fig" rid="F5">5</xref>). Gender feminine.</p><fig id="F5" position="float" orientation="portrait"><label>Figure 5.</label><caption><p>Indonesia, Flores Is., vicinity of Labuan Bajo, the type locality of <italic><tp:taxon-name><tp:taxon-name-part taxon-name-part-type="genus">Komodesia</tp:taxon-name-part> <tp:taxon-name-part taxon-name-part-type="species">circuliplurima</tp:taxon-name-part></tp:taxon-name></italic> gen. et sp. n.</p></caption><graphic xmlns:xlink="http://www.w3.org/1999/xlink" xlink:href="CompCytogen-010-587-g005.jpg" position="float" orientation="portrait" xlink:type="simple" id="oo_109535.jpg"/></fig></tp:treatment-sec></tp:taxon-treatment>
