# Supplementary material for: Cytogenetic and taxonomic studies of some legless mealybugs (Homoptera, Coccinea, Pseudococcidae)
Source: Comp Cytogenet. 2016 Nov 4;10(4):587–601. doi: 10.3897/CompCytogen.v10i4.10503 (PMC5240511; doi:10.3897/CompCytogen.v10i4.10503)
Supplement: XML Treatment for Komodesia circuliplurima [file CompCytogen.v10i4.10503-treatment8.xml]

<!DOCTYPE tp:taxon-treatment
  PUBLIC "-//TaxonX//DTD Taxonomic Treatment Publishing DTD v0 20100105//EN" "tax-treatment-NSO.dtd">
<tp:taxon-treatment xmlns:tp="http://www.plazi.org/taxpub"><tp:treatment-meta><kwd-group><label>Taxon classification</label><kwd><named-content content-type="kingdom">Animalia</named-content></kwd><kwd><named-content content-type="order">Hemiptera</named-content></kwd><kwd><named-content content-type="family">Pseudococcidae</named-content></kwd></kwd-group><mixed-citation publication-type="journal"><person-group><name><surname>Gavrilov-Zimin</surname><given-names>Ilya A.</given-names></name></person-group><article-title>Cytogenetic and taxonomic studies of some legless mealybugs (<tp:taxon-name><tp:taxon-name-part taxon-name-part-type="suborder">Homoptera</tp:taxon-name-part></tp:taxon-name>, <tp:taxon-name><tp:taxon-name-part taxon-name-part-type="infraorder">Coccinea</tp:taxon-name-part></tp:taxon-name>, <tp:taxon-name><tp:taxon-name-part taxon-name-part-type="family">Pseudococcidae</tp:taxon-name-part></tp:taxon-name>)</article-title><source>Comp Cytogenet</source><day>4</day><month>11</month><year>2016</year><volume>10</volume><issue>4</issue><fpage>587</fpage><lpage>601</lpage><pub-id pub-id-type="doi">10.3897/CompCytogen.v10i4.10503</pub-id></mixed-citation></tp:treatment-meta><tp:nomenclature><tp:taxon-name>
            <tp:taxon-name-part taxon-name-part-type="genus">Komodesia</tp:taxon-name-part>
            <tp:taxon-name-part taxon-name-part-type="species">circuliplurima</tp:taxon-name-part>
            <object-id xmlns:xlink="http://www.w3.org/1999/xlink" content-type="zoobank" xlink:type="simple">http://zoobank.org/510F70E0-7CBF-4554-BD55-A7FF643AE72C</object-id>
          </tp:taxon-name><tp:taxon-status xmlns:xlink="http://www.w3.org/1999/xlink" xlink:type="simple">sp. n.</tp:taxon-status><xref ref-type="fig" rid="F6">Figs 6</xref><xref ref-type="fig" rid="F7">, 7</xref><!--PageBreak--></tp:nomenclature><tp:treatment-sec sec-type="material" id="SECID0EJQAE"><title>Material.</title><p>Holotype, female, K 979, Indonesia, Flores Is., vicinity of Labuan Bajo, under the leaf sheathes of <tp:taxon-name><tp:taxon-name-part taxon-name-part-type="family">Poaceae</tp:taxon-name-part></tp:taxon-name> grass, 15.XII.2012, Ilya Gavrilov-Zimin, weakly sclerotized female on the slide. Paratypes: heavily sclerotized female on the same slide, 2 other females on other slide with the same collecting number and data; 2 females K 993, Indonesia, Flores Is., vicinity of Labuan Bajo, Wae Cicu, under the leaf sheath of <tp:taxon-name><tp:taxon-name-part taxon-name-part-type="family">Poaceae</tp:taxon-name-part></tp:taxon-name> grass, 18.XII.2012, Ilya Gavrilov-Zimin.</p><!--PageBreak--><!--PageBreak--><!--PageBreak--></tp:treatment-sec><tp:treatment-sec sec-type="description" id="SECID0E3QAE"><title>Description.</title><p>Female. Body elongate oval, up to 5 mm long, sclerotized in mature adult females. Three posterior abdominal segments with lateral lobes. Antennae 2-segmented. Legs totally absent. Clypeolabral shield with anterior projection. Vulva caudally directed. Anal apparatus located inside short anal tube; clear structure of anal ring invisible in available females, but the ring bears 6 long setae, which longer than anal tube. Both pairs of ostioles absent. Circuli 5 in number, small, round, all of about the same size. Multilocular pores absent. Trilocular pores (each about 4 µm in diameter) scattered over dorsal surface of cephalothorax and anterior abdominal tergites, forming sparse groups around spiracles on venter and totally absent on four posterior abdominal segments. Simple discoidal pores (each about 2 µm in diameter) sparsely scattered on all body surface. Microtubular ducts very short (each about 3 µm in diameter), button-shaped, forming two symmetric groups on venter from posterior spiracles to abdominal sternite VI. Tubular ducts (all with small collars) of three main sizes: largest ducts about two times wider than diameter of trilocular pore numerous on head; mid-sized ducts similar in width to trilocular pore, forming marginal band along all body venter; smallest tubular ducts about 1.5 times thinner than diameter of trilocular pore, scattered on abdominal tergites and numerous in medial and submedial zones of venter. Dorsal and ventral surface of body covered with rare minute flagellate setae; significantly longer setae present on both sides of two posterior abdominal segments.</p><p>Males and morphology of larvae unknown.</p><fig id="F6" position="float" orientation="portrait"><label>Figure 6.</label><caption><p>
          <italic><tp:taxon-name><tp:taxon-name-part taxon-name-part-type="genus">Komodesia</tp:taxon-name-part> <tp:taxon-name-part taxon-name-part-type="species">circuliplurima</tp:taxon-name-part></tp:taxon-name></italic> gen. et sp. n., holotype.</p></caption><graphic xmlns:xlink="http://www.w3.org/1999/xlink" xlink:href="CompCytogen-010-587-g006.jpg" position="float" orientation="portrait" xlink:type="simple" id="oo_109536.jpg"/></fig><fig id="F7" position="float" orientation="portrait"><label>Figure 7.</label><caption><p>
          <italic><tp:taxon-name><tp:taxon-name-part taxon-name-part-type="genus">Komodesia</tp:taxon-name-part> <tp:taxon-name-part taxon-name-part-type="species">circuliplurima</tp:taxon-name-part></tp:taxon-name></italic> gen. et sp. n., holotype, prepared female on slide.</p></caption><graphic xmlns:xlink="http://www.w3.org/1999/xlink" xlink:href="CompCytogen-010-587-g007.jpg" position="float" orientation="portrait" xlink:type="simple" id="oo_109537.jpg"/></fig></tp:treatment-sec><tp:treatment-sec sec-type="etymology" id="SECID0EQSAE"><title>Etymology.</title><p>The new species name is derived from two Latin words: “<italic>circulus</italic>” meaning circle and “<italic>plurimus</italic>” meaning many in plural and means: “with many circuli”.</p></tp:treatment-sec><tp:treatment-sec sec-type="Cytogenetic data" id="SECID0E1SAE"><title>Cytogenetic data.</title><p>Lecanoid heterochromatinization; 2n = 30 (Fig. <xref ref-type="fig" rid="F8">8</xref>). <italic><tp:taxon-name><tp:taxon-name-part taxon-name-part-type="genus">Komodesia</tp:taxon-name-part> <tp:taxon-name-part taxon-name-part-type="species">circuliplurima</tp:taxon-name-part></tp:taxon-name></italic> gen. et sp. n. demonstrates the highest number of chromosomes currently known in legless mealybugs.</p><fig id="F8" position="float" orientation="portrait"><label>Figure 8.</label><caption><p>Embryonic cells and chromosomes of <italic><tp:taxon-name><tp:taxon-name-part taxon-name-part-type="genus">Komodesia</tp:taxon-name-part> <tp:taxon-name-part taxon-name-part-type="species">circuliplurima</tp:taxon-name-part></tp:taxon-name></italic> gen. et sp. n. <bold>a</bold> 2n = 30 <bold>b</bold> cells of male embryo with heterochromatinization of paternal set of chromosomes (arrows). Bar: 10 µm.</p></caption><graphic xmlns:xlink="http://www.w3.org/1999/xlink" xlink:href="CompCytogen-010-587-g008.jpg" position="float" orientation="portrait" xlink:type="simple" id="oo_109538.jpg"/></fig></tp:treatment-sec></tp:taxon-treatment>
